# Supplementary material for: Addressing the serotonin hypothesis of depression through analyses of genetics, methylation and metabolite variations in glioma patients
Source: Sci Rep. 2025 Oct 28;15:37732. doi: 10.1038/s41598-025-25464-9 (PMC12569211; doi:10.1038/s41598-025-25464-9)
Supplement: Supplementary file 2 — Supplementary Material 2 [file 41598_2025_25464_MOESM2_ESM.xlsx]

## Sheet: STable1
Supplemary Table 1. The characteristics of the study patients and tumour tissues
Characteristics	Patients (N=216)	Tumour tissues (N=232)
Age at diagnosis, median (IQR)	60 (40, 67)
Male, n (%)	114 (53%)
Year of surgery, n (%)
2004-2007	72 (33%)	75 (32%)
2008-2011	77 (36%)	88 (38%)
2012-2016	67 (31%)	69 (30%)
Tumour subtype, n(%)
Astrocytoma,IDH-mut		18 (7.8%)
Astrocytoma,IDH-wt		13 (5.6%)
Glioblastoma,IDH-mut		9 (3.9%)
Glioblastoma,IDH-wt		153 (66%)
Gliosarcoma		8 (3.4%)
Oligodendroglioma,IDH-mut		25 (11%)
Oligodendroglioma,IDH-wt		6 (2.6%)
Use of antidepressants
No	194 (89.8%)
Citalopram	14 (6.5%)
Escitalopram	1 (0.5%)
Mirtazapin	2 (0.9%)
Sertralin	5 (2.3%)

## Sheet: STable 2
Supplemary Table 2. Summary of CpG-metabolite associations in the 5HTT gene
CpG site	Metabolite	Spearman correlation	BH adjusted p-value	Regression Coefficeint	p-value	Partial correlation	BH adjusted p-value for regression coefficient	Location
cg09921370	5-HIAA	-0.3742	4.39426e-06	-0.587358	9.94986e-05	-0.267183	0.0154223	5'UTR
cg03943825	5-HIAA	-0.335403	5.87164e-05	-0.421321	0.000603253	-0.236454	0.0467521	Body
cg03943825	Tryptophan	0.179773	0.0588186	0.192945	0.00230974	0.210689	0.119337	Body
cg08743901	5-HIAA/serotonin	-0.300182	0.000326718	-0.365509	0.00673699	-0.187787	0.234565	Body
cg09921370	5-HIAA/serotonin	-0.284563	0.000791462	-0.685456	0.00756662	-0.185148	0.234565	5'UTR
cg08743901	5-HIAA	-0.314189	0.000198589	-0.203194	0.0112792	-0.175811	0.249753	Body
cg24984698	5-HIAA/serotonin	-0.253993	0.00461891	-0.669612	0.0103351	-0.177892	0.249753	Body
cg10241426	Serotonin	0.177202	0.0630095	0.387152	0.0197101	0.161982	0.32481	5'UTR
cg26741280	Tryptophan	-0.14778	0.122468	-0.178953	0.0209469	-0.160413	0.32481	TSS200
cg09921370	Tryptophan	0.142826	0.13638	0.181229	0.0209555	0.160403	0.32481	5'UTR
cg01330016	Tryptophan	-0.154463	0.111941	-0.127655	0.0304025	-0.150518	0.428399	5'UTR
cg03943825	5-HIAA/serotonin	-0.243428	0.00662538	-0.436	0.0367189	-0.145295	0.437802	Body
cg03829016	Tryptophan	0.140764	0.143412	0.110147	0.0353307	0.146374	0.437802	TSS1500
cg09921370	Kynurenine	-0.208902	0.0217622	-0.194712	0.0455404	-0.13915	0.504198	5'UTR
cg03943825	Kynurenine	-0.201875	0.025976	-0.153596	0.0517048	-0.135424	0.530967	Body
cg24984698	Serotonin	0.152592	0.116763	0.38667	0.0582351	0.13186	0.530967	Body
cg06961290	Kynurenine	0.0736635	0.420735	0.175988	0.0555156	0.133302	0.530967	Body
cg24984698	5-HIAA	-0.2414	0.00668667	-0.282943	0.0691254	-0.12659	0.563918	Body
cg16647683	5-HIAA	0.100858	0.271044	0.186706	0.0665642	0.127764	0.563918	5'UTR
cg01991100	Serotonin	0.124366	0.18084	0.285577	0.074137	0.12439	0.574562	5'UTR
cg08743901	Kynurenine	-0.221406	0.0131278	-0.0877554	0.0869052	-0.119286	0.641443	Body
cg26067340	Serotonin	0.155694	0.10998	0.189336	0.133672	0.104589	0.647472	5'UTR
cg10146136	5-HIAA	-0.301552	0.000326718	-0.197088	0.106456	-0.112529	0.647472	Body
cg24984698	Kynurenine	-0.199899	0.0271656	-0.15452	0.11929	-0.108609	0.647472	Body
cg08743901	Serotonin	0.14908	0.122468	0.162315	0.124736	0.107045	0.647472	Body
cg01991100	5-HIAA/serotonin	-0.234267	0.00827635	-0.309126	0.132529	-0.104896	0.647472	5'UTR
cg20592995	5-HIAA/serotonin	-0.204281	0.0257251	-0.37216	0.132617	-0.104872	0.647472	3'UTR
cg26067340	Tryptophan	-0.119016	0.186299	-0.080765	0.102265	-0.113889	0.647472	5'UTR
cg10241426	5-HIAA/serotonin	-0.180102	0.0588186	-0.325418	0.128231	-0.106069	0.647472	5'UTR
cg00386645	5-HIAA/serotonin	-0.148222	0.122468	-0.420064	0.124196	-0.107197	0.647472	5'UTR
cg26741280	Kynurenine	-0.0684933	0.455101	-0.150655	0.117818	-0.109041	0.647472	TSS200
cg03363743	5-HIAA	-0.0141169	0.909105	0.166033	0.107806	0.112099	0.647472	5'UTR
cg01330016	Serotonin	0.161571	0.0961346	0.21997	0.145187	0.101604	0.673892	5'UTR
cg05951817	5-HIAA	-0.0741922	0.419644	0.123835	0.147821	0.100946	0.673892	5'UTR
cg26741280	5-HIAA	-0.0251752	0.816724	-0.215885	0.153913	-0.0994595	0.681614	TSS200
cg00386645	5-HIAA	-0.170715	0.076474	-0.226387	0.16312	-0.0972943	0.702321	5'UTR
cg06961290	Tryptophan	0.0468018	0.629648	0.101605	0.17189	0.0953153	0.720078	Body
cg10146136	5-HIAA/serotonin	-0.236207	0.00811707	-0.267307	0.194066	-0.0906249	0.791586	Body
cg10146136	Kynurenine	-0.176222	0.0631484	-0.070628	0.364474	-0.0633523	0.81057	Body
cg24984698	Tryptophan	-0.134489	0.161907	-0.0717022	0.371605	-0.0624179	0.81057	Body
cg05016953	Serotonin	0.131325	0.161907	0.107224	0.381752	0.0611071	0.81057	1stExon;5'UTR
cg20592995	Kynurenine	-0.168021	0.0794681	-0.104316	0.265332	-0.0777734	0.81057	3'UTR
cg18584905	Tryptophan	-0.12646	0.177152	-0.146924	0.248868	-0.0805035	0.81057	TSS1500
cg20592995	5-HIAA	-0.230078	0.00890182	-0.174544	0.235392	-0.0828331	0.81057	3'UTR
cg20209182	5-HIAA/serotonin	-0.217804	0.0148109	-0.26196	0.296436	-0.0729153	0.81057	Body
cg20209182	5-HIAA	-0.231261	0.00890182	-0.137859	0.354914	-0.064623	0.81057	Body
cg05951817	Serotonin	0.12196	0.185632	0.0985674	0.380695	0.0612428	0.81057	5'UTR
cg27427014	5-HIAA/serotonin	-0.203027	0.0258817	-0.341953	0.287811	-0.0742267	0.81057	Body
cg22584138	Tryptophan	0.119352	0.186299	0.0533106	0.268215	0.0773075	0.81057	5'UTR
cg27427014	Serotonin	0.119613	0.186299	0.267068	0.286591	0.0744142	0.81057	Body
cg14312898	5-HIAA	-0.169204	0.0784437	-0.0808002	0.26815	-0.0773179	0.81057	TSS1500
cg05016953	5-HIAA/serotonin	-0.156442	0.10998	-0.143412	0.362055	-0.0636718	0.81057	1stExon;5'UTR
cg26126367	5-HIAA/serotonin	-0.149396	0.122468	-0.226818	0.381506	-0.0611386	0.81057	5'UTR
cg20592995	Serotonin	0.104437	0.249773	0.197615	0.306064	0.0714811	0.81057	3'UTR
cg06841846	5-HIAA	-0.157277	0.10998	-0.0819287	0.347283	-0.0656528	0.81057	TSS1500
cg20592995	Tryptophan	-0.0798716	0.378363	-0.0810628	0.283766	-0.0748508	0.81057	3'UTR
cg14692377	Serotonin	0.0997438	0.276146	0.0935669	0.299751	0.0724181	0.81057	1stExon;5'UTR
cg26126367	Serotonin	0.0911514	0.335115	0.243052	0.228303	0.0840963	0.81057	5'UTR
cg10901968	5-HIAA	-0.135716	0.161907	-0.0979947	0.293408	-0.0737333	0.81057	TSS200
cg14692377	Tryptophan	0.0412442	0.687573	0.0336914	0.340608	0.0665652	0.81057	1stExon;5'UTR
cg26438554	Kynurenine	-0.0862494	0.351296	-0.0994471	0.211386	-0.0872272	0.81057	1stExon;5'UTR
cg26438554	5-HIAA	-0.105555	0.24654	-0.142941	0.253006	-0.079806	0.81057	1stExon;5'UTR
cg00386645	Serotonin	0.0798638	0.378363	0.193677	0.363784	0.0634433	0.81057	5'UTR
cg10901968	5-HIAA/serotonin	-0.129909	0.16711	-0.154742	0.327094	-0.0687845	0.81057	TSS200
cg16647683	Serotonin	0.0713712	0.430905	0.119381	0.372764	0.0622671	0.81057	5'UTR
cg26067340	5-HIAA/serotonin	-0.123759	0.18084	-0.154306	0.341779	-0.0664043	0.81057	5'UTR
cg01330016	5-HIAA	-0.0880571	0.350613	0.11983	0.298419	0.0726174	0.81057	5'UTR
cg06373684	Kynurenine	-0.064593	0.486232	-0.107615	0.29492	-0.0731439	0.81057	1stExon;5'UTR
cg03829016	Serotonin	-0.0476804	0.629648	-0.13424	0.317033	-0.0698827	0.81057	TSS1500
cg16647683	Kynurenine	0.0626843	0.501733	0.0795015	0.22077	0.0854693	0.81057	5'UTR
cg10241426	Kynurenine	-0.0481611	0.629394	0.0845858	0.296243	0.0729444	0.81057	5'UTR
cg26741280	5-HIAA/serotonin	-0.0521793	0.598339	-0.245829	0.335656	-0.0672496	0.81057	TSS200
cg03363743	Tryptophan	0.00609473	0.954622	0.0551512	0.299537	0.0724501	0.81057	5'UTR
cg01991100	Tryptophan	-0.0235554	0.830187	0.0541582	0.388725	0.0602186	0.814222	5'UTR
cg06373684	5-HIAA	-0.082997	0.368894	-0.135564	0.401222	-0.05865	0.829193	1stExon;5'UTR
cg05951817	Tryptophan	0.0128445	0.918254	0.035635	0.41857	0.05652	0.853663	5'UTR
cg12074493	Tryptophan	0.00478598	0.963647	0.0331934	0.435348	0.0545086	0.87635	TSS1500
cg14312898	Tryptophan	0.0840466	0.363276	0.0270684	0.470813	0.0503972	0.881514	TSS1500
cg06841846	5-HIAA/serotonin	-0.149895	0.122468	-0.102145	0.486769	-0.0486033	0.881514	TSS1500
cg00386645	Tryptophan	0.0220808	0.836561	-0.059863	0.473812	-0.0500576	0.881514	5'UTR
cg14692377	Kynurenine	0.0675824	0.460061	0.0312375	0.475807	0.0498322	0.881514	1stExon;5'UTR
cg03363743	Kynurenine	-0.0507825	0.604193	0.0469941	0.475682	0.0498464	0.881514	5'UTR
cg06373684	5-HIAA/serotonin	-0.0865617	0.351296	-0.192652	0.478832	-0.0494916	0.881514	1stExon;5'UTR
cg27427014	Tryptophan	0.00611546	0.954622	0.0751127	0.444537	0.0534258	0.881514	Body
cg18584905	Kynurenine	-0.0101311	0.931978	0.10785	0.494785	0.047714	0.881514	TSS1500
cg14692377	5-HIAA/serotonin	-0.0272212	0.812804	-0.0858351	0.458931	-0.0517548	0.881514	1stExon;5'UTR
cg25725890	Kynurenine	-0.000233889	0.997317	0.153745	0.491138	0.0481177	0.881514	TSS200
cg10146136	Tryptophan	-0.072965	0.423472	-0.042333	0.501015	-0.0470282	0.88247	Body
cg18584905	Serotonin	0.131222	0.161907	0.204653	0.529688	0.0439274	0.882814	TSS1500
cg10901968	Kynurenine	-0.124087	0.18084	-0.0387447	0.516121	-0.0456069	0.882814	TSS200
cg20209182	Serotonin	0.109571	0.231167	0.1241	0.525824	0.0443402	0.882814	Body
cg14312898	Kynurenine	-0.107428	0.24111	-0.0299398	0.519595	-0.0450089	0.882814	TSS1500
cg18584905	5-HIAA	-0.0391969	0.703515	0.162762	0.511949	0.0458352	0.882814	TSS1500
cg26438554	5-HIAA/serotonin	-0.132729	0.161907	-0.129953	0.537647	-0.043082	0.886546	1stExon;5'UTR
cg01991100	Kynurenine	-0.127525	0.174086	0.0459375	0.555173	0.041242	0.891055	5'UTR
cg25725890	Serotonin	0.0866356	0.351296	0.266001	0.563377	0.0403904	0.891055	TSS200
cg06841846	Kynurenine	-0.0900889	0.340495	-0.0326948	0.555957	-0.0411603	0.891055	TSS1500
cg14312898	Serotonin	0.00830016	0.941187	-0.0555279	0.562321	-0.0404996	0.891055	TSS1500
cg25725890	Tryptophan	-0.110031	0.231167	-0.0875617	0.627325	-0.0339401	0.892829	TSS200
cg03363743	Serotonin	0.109761	0.231167	0.0750842	0.580426	0.0386392	0.892829	5'UTR
cg01330016	5-HIAA/serotonin	-0.147109	0.122509	-0.100139	0.606226	-0.036034	0.892829	5'UTR
cg03829016	5-HIAA	-0.130801	0.161907	-0.0536716	0.600009	-0.0366571	0.892829	TSS1500
cg10241426	5-HIAA	-0.119225	0.186299	0.0617341	0.62786	0.0338873	0.892829	5'UTR
cg00386645	Kynurenine	-0.0776415	0.394923	-0.0543987	0.599297	-0.0367287	0.892829	5'UTR
cg09921370	Serotonin	0.0591986	0.53445	0.0980982	0.626589	0.0340126	0.892829	5'UTR
cg25725890	5-HIAA/serotonin	-0.0933348	0.320278	-0.311006	0.598692	-0.0367895	0.892829	TSS200
cg03363743	5-HIAA/serotonin	-0.0864516	0.351296	0.0909492	0.601954	0.0364619	0.892829	5'UTR
cg05016953	Tryptophan	-0.00911002	0.937865	0.0251294	0.600992	0.0365584	0.892829	1stExon;5'UTR
cg12074493	Serotonin	-0.0252115	0.816724	-0.0534643	0.622732	-0.0343932	0.892829	TSS1500
cg10901968	Serotonin	0.027125	0.812804	0.0567474	0.644443	0.0324221	0.899898	TSS200
cg03829016	5-HIAA/serotonin	-0.0723483	0.425446	0.0805688	0.640222	0.0326749	0.899898	TSS1500
cg10146136	Serotonin	0.0816079	0.370103	0.0702198	0.662037	0.0305587	0.916211	Body
cg27427014	5-HIAA	-0.191887	0.0375737	-0.0748844	0.695395	-0.0273749	0.928732	Body
cg12074493	5-HIAA	-0.165168	0.0861605	-0.0335165	0.685769	-0.0282876	0.928732	TSS1500
cg26126367	Kynurenine	-0.0979504	0.286549	0.0373782	0.703005	0.0266566	0.928732	5'UTR
cg05016953	5-HIAA	-0.104223	0.249773	-0.0361884	0.698747	-0.0270581	0.928732	1stExon;5'UTR
cg16647683	Tryptophan	-0.0111833	0.930585	0.0197357	0.707035	0.0262774	0.928732	5'UTR
cg16647683	5-HIAA/serotonin	0.0268973	0.812804	0.0673252	0.695587	0.0273567	0.928732	5'UTR
cg26067340	5-HIAA	-0.0894643	0.342095	0.0350301	0.716522	0.0253876	0.933285	5'UTR
cg10901968	Tryptophan	-0.00400207	0.966723	-0.0163656	0.734302	-0.0238478	0.948473	TSS200
cg22584138	5-HIAA	-0.131414	0.161907	0.0303511	0.746297	0.0226207	0.950941	5'UTR
cg06961290	5-HIAA	-0.0469794	0.629648	0.0464992	0.748483	0.022419	0.950941	Body
cg20209182	Kynurenine	-0.132955	0.161907	-0.0286765	0.762626	-0.0211183	0.954315	Body
cg10241426	Tryptophan	-0.0515444	0.600532	-0.0170605	0.794405	-0.0182214	0.954315	5'UTR
cg22584138	5-HIAA/serotonin	-0.137972	0.15462	0.0404814	0.797786	0.0179151	0.954315	5'UTR
cg06841846	Tryptophan	0.0286647	0.810016	0.0113388	0.800393	0.0176792	0.954315	TSS1500
cg08743901	Tryptophan	-0.0168899	0.894138	0.0117363	0.777503	0.019758	0.954315	Body
cg06373684	Serotonin	0.0587373	0.534793	0.0570883	0.78775	0.0188254	0.954315	1stExon;5'UTR
cg06961290	Serotonin	-0.014735	0.907911	0.0500701	0.792433	0.0184002	0.954315	Body
cg03829016	Kynurenine	-0.0409825	0.687573	0.0189983	0.770636	0.020385	0.954315	TSS1500
cg01991100	5-HIAA	-0.249879	0.00514502	-0.0235485	0.847389	-0.0134572	0.955612	5'UTR
cg26438554	Tryptophan	-0.124882	0.18084	-0.0109824	0.864527	-0.0119303	0.955612	1stExon;5'UTR
cg05951817	Kynurenine	-0.123278	0.18084	0.00758496	0.889519	0.00971369	0.955612	5'UTR
cg06373684	Tryptophan	-0.0843291	0.363276	0.0172517	0.835476	0.0145222	0.955612	1stExon;5'UTR
cg26067340	Kynurenine	-0.11658	0.19798	-0.0110547	0.857152	-0.0125866	0.955612	5'UTR
cg27427014	Kynurenine	-0.110833	0.231167	-0.00960633	0.937116	-0.00551697	0.955612	Body
cg26126367	5-HIAA	-0.14637	0.122907	0.016234	0.916069	0.00736937	0.955612	5'UTR
cg01330016	Kynurenine	-0.106776	0.24111	0.0165477	0.821743	0.0157541	0.955612	5'UTR
cg06841846	Serotonin	0.0825292	0.369315	0.020216	0.859836	0.0123477	0.955612	TSS1500
cg14312898	5-HIAA/serotonin	-0.136212	0.160767	-0.0252723	0.837291	-0.0143597	0.955612	TSS1500
cg26126367	Tryptophan	-0.0380501	0.711773	-0.0154272	0.845498	-0.013626	0.955612	5'UTR
cg26438554	Serotonin	0.0816844	0.370103	-0.0129887	0.936998	-0.00552732	0.955612	1stExon;5'UTR
cg12074493	5-HIAA/serotonin	-0.134052	0.161907	0.0199477	0.88632	0.00999686	0.955612	TSS1500
cg22584138	Kynurenine	-0.0765349	0.401377	0.00499806	0.933304	0.00585214	0.955612	5'UTR
cg05951817	5-HIAA/serotonin	-0.119216	0.186299	0.0252671	0.861155	0.0122303	0.955612	5'UTR
cg18584905	5-HIAA/serotonin	-0.107213	0.24111	-0.0418904	0.920208	-0.00700476	0.955612	TSS1500
cg20209182	Tryptophan	-0.01629	0.895171	0.0124737	0.870755	0.0113769	0.955612	Body
cg22584138	Serotonin	0.0552879	0.568056	-0.0101303	0.934412	-0.00575472	0.955612	5'UTR
cg14692377	5-HIAA	0.028723	0.810016	0.00773175	0.910605	0.00785109	0.955612	1stExon;5'UTR
cg03943825	Serotonin	0.0107751	0.930585	0.014678	0.928455	0.00627875	0.955612	Body
cg25725890	5-HIAA	-0.0264723	0.812804	-0.0450054	0.897978	-0.00896576	0.955612	TSS200
cg26741280	Serotonin	0.00146877	0.989497	0.0299438	0.880472	0.0105149	0.955612	TSS200
cg05016953	Kynurenine	-0.0292154	0.810016	-0.00381621	0.948887	-0.00448274	0.96129	1stExon;5'UTR
cg12074493	Kynurenine	-0.120799	0.186299	-0.00262023	0.960375	-0.00347423	0.966611	TSS1500
cg06961290	5-HIAA/serotonin	-0.0230954	0.830187	-0.00357098	0.988336	-0.00102233	0.988336	Body

## Sheet: STable 3
Supplemary Table 3. Summary of CpG-metabolite associations in the MAOA gene in Males
CpG site	Metabolite	Spearman correlation	BH adjusted p-value	Regression Coefficeint	p-value	Partial correlation	BH adjusted p-value for regression coefficient	Location
cg02536891	Tryptophan	0.0641795	0.813367	0.00539745	0.947219	0.00590922	0.979576	TSS1500;TSS1500
cg02536891	Serotonin	0.220538	0.109168	0.102905	0.609596	0.045559	0.944275	TSS1500;TSS1500
cg02536891	5-HIAA	-0.0736348	0.770644	0.0960619	0.539784	0.0546903	0.944275	TSS1500;TSS1500
cg02536891	Kynurenine	-0.0102009	0.93148	0.0889377	0.342876	0.0845151	0.791253	TSS1500;TSS1500
cg02536891	5-HIAA/serotonin	-0.170809	0.283951	-0.00684345	0.979692	-0.00227226	0.979692	TSS1500;TSS1500
cg16145609	Tryptophan	0.151493	0.390321	0.0961785	0.0210231	0.205424	0.252278	TSS1500;TSS1500
cg16145609	Serotonin	-0.0353973	0.911725	0.122775	0.234998	0.106559	0.672092	TSS1500;TSS1500
cg16145609	5-HIAA	0.125942	0.494579	0.106836	0.184669	0.118941	0.601984	TSS1500;TSS1500
cg16145609	Kynurenine	0.131551	0.450255	0.0667797	0.167918	0.123605	0.575719	TSS1500;TSS1500
cg16145609	5-HIAA/serotonin	0.0675982	0.810271	-0.0159393	0.907895	-0.0104104	0.979576	TSS1500;TSS1500
cg26741576	Tryptophan	-0.0449303	0.905632	-0.161055	0.740314	-0.029579	0.944275	TSS1500
cg26741576	Serotonin	0.000133827	0.998817	0.0543884	0.963907	0.00403935	0.979692	TSS1500
cg26741576	5-HIAA	0.0200494	0.917201	-0.40375	0.665639	-0.0385603	0.944275	TSS1500
cg26741576	Kynurenine	0.0287509	0.911725	0.106519	0.849123	0.0169802	0.979576	TSS1500
cg26741576	5-HIAA/serotonin	-0.0203335	0.917201	-0.458139	0.774941	-0.0255181	0.945327	TSS1500
cg05872972	Tryptophan	0.0998342	0.600845	0.00637314	0.919476	0.00902382	0.979576	TSS200;TSS200
cg05872972	Serotonin	0.0313916	0.911725	0.0551852	0.723288	0.0315976	0.944275	TSS200;TSS200
cg05872972	5-HIAA	0.0527509	0.889588	0.0434778	0.719804	0.0320127	0.944275	TSS200;TSS200
cg05872972	Kynurenine	0.061087	0.816553	0.00765028	0.916114	0.00940201	0.979576	TSS200;TSS200
cg05872972	5-HIAA/serotonin	0.0173633	0.917201	-0.0117073	0.955087	-0.00502731	0.979576	TSS200;TSS200
cg17788031	Tryptophan	0.0520477	0.889588	0.10033	0.538459	0.054869	0.944275	TSS1500
cg17788031	Serotonin	-0.061055	0.816553	-0.0116715	0.976932	-0.00258116	0.979692	TSS1500
cg17788031	5-HIAA	-0.0223982	0.917201	-0.441367	0.158023	-0.12552	0.562707	TSS1500
cg17788031	Kynurenine	0.0625954	0.816553	-0.079583	0.67204	-0.0377765	0.944275	TSS1500
cg17788031	5-HIAA/serotonin	-0.0104303	0.93148	-0.429696	0.424049	-0.0712683	0.868038	TSS1500
cg20121427	Tryptophan	0.101608	0.600845	0.0218449	0.633352	0.0443634	0.944275	TSS1500
cg20121427	Serotonin	0.00326423	0.988245	0.118653	0.297111	0.0967883	0.727619	TSS1500
cg20121427	5-HIAA	0.107615	0.600845	-0.0760215	0.376061	-0.0822245	0.811202	TSS1500
cg20121427	Kynurenine	0.0198562	0.917201	-0.0709636	0.159434	-0.130357	0.562707	TSS1500
cg20121427	5-HIAA/serotonin	0.0600688	0.845886	-0.194674	0.190628	-0.121324	0.601984	TSS1500
cg06558952	Tryptophan	-0.0310779	0.911725	-0.0539104	0.71672	-0.0323805	0.944275	TSS1500
cg06558952	Serotonin	0.0468639	0.902047	0.323113	0.378561	0.0784802	0.811202	TSS1500
cg06558952	5-HIAA	0.0352784	0.911725	-0.0285409	0.920449	-0.00891448	0.979576	TSS1500
cg06558952	Kynurenine	-0.196346	0.189691	-0.342389	0.04381	-0.1785	0.357973	TSS1500
cg06558952	5-HIAA/serotonin	-0.0376272	0.911725	-0.351654	0.47254	-0.0640571	0.900377	TSS1500
cg03317455	Tryptophan	-0.0315968	0.911725	0.0705467	0.426786	0.0708493	0.868038	TSS1500
cg03317455	Serotonin	0.157601	0.366841	0.429016	0.0491903	0.174231	0.357973	TSS1500
cg03317455	5-HIAA	0.0184654	0.917201	0.273218	0.108116	0.142687	0.506003	TSS1500
cg03317455	Kynurenine	-0.0488249	0.89344	0.0357584	0.72688	0.0311704	0.944275	TSS1500
cg03317455	5-HIAA/serotonin	-0.100269	0.600845	-0.155798	0.594796	-0.0474526	0.944275	TSS1500
cg05443523	Tryptophan	-0.154328	0.367286	-0.0428131	0.260089	-0.100274	0.672092	TSS200
cg05443523	Serotonin	0.0663469	0.810271	0.137124	0.143979	0.129873	0.53995	TSS200
cg05443523	5-HIAA	-0.177316	0.248969	-0.140025	0.0542714	-0.170542	0.357973	TSS200
cg05443523	Kynurenine	-0.147283	0.404932	-0.0837148	0.0547869	-0.170184	0.357973	TSS200
cg05443523	5-HIAA/serotonin	-0.209472	0.143675	-0.277149	0.0259307	-0.196863	0.259307	TSS200
cg18138788	Tryptophan	-0.0706633	0.782498	-0.113947	0.360457	-0.0814956	0.801015	TSS200
cg18138788	Serotonin	-0.102694	0.600845	-0.449859	0.14325	-0.130108	0.53995	TSS200
cg18138788	5-HIAA	-0.0180775	0.917201	0.0926223	0.699476	0.0344481	0.944275	TSS200
cg18138788	Kynurenine	-0.0332956	0.911725	-0.0692868	0.629753	-0.043012	0.944275	TSS200
cg18138788	5-HIAA/serotonin	0.0930642	0.600845	0.542481	0.185901	0.117668	0.601984	TSS200
cg19441691	Tryptophan	-0.0353822	0.911725	0.117412	0.480201	0.062956	0.900377	TSS200
cg19441691	Serotonin	0.0229882	0.917201	-0.273549	0.506012	-0.0593136	0.934177	TSS200
cg19441691	5-HIAA	-0.0935722	0.600845	0.028558	0.928917	0.00796287	0.979576	TSS200
cg19441691	Kynurenine	-0.287282	0.0230703	-0.305288	0.109634	-0.142083	0.506003	TSS200
cg19441691	5-HIAA/serotonin	-0.0910596	0.600845	0.302107	0.581842	0.0491277	0.944275	TSS200
cg22366618	Tryptophan	-0.116628	0.554911	-0.350563	0.203414	-0.114075	0.625889	TSS200
cg22366618	Serotonin	-0.117876	0.554634	-0.0729286	0.915753	-0.00951874	0.979576	TSS200
cg22366618	5-HIAA	-0.0400625	0.911725	-0.148913	0.779895	-0.0251426	0.945327	TSS200
cg22366618	Kynurenine	-0.0120399	0.931384	-0.0632595	0.838887	-0.0182938	0.977344	TSS200
cg22366618	5-HIAA/serotonin	0.0165949	0.917201	-0.0759842	0.934191	-0.00743016	0.979576	TSS200
cg15014034	Tryptophan	0.0413361	0.911725	0.00559077	0.952434	0.00532462	0.979576	1stExon;5'UTR
cg15014034	Serotonin	0.0907427	0.600845	0.0541129	0.815375	0.0208407	0.963337	1stExon;5'UTR
cg15014034	5-HIAA	0.0938016	0.600845	0.221231	0.218263	0.109567	0.654789	1stExon;5'UTR
cg15014034	Kynurenine	0.192391	0.189691	0.0381642	0.7237	0.0315486	0.944275	1stExon;5'UTR
cg15014034	5-HIAA/serotonin	-0.0143249	0.917201	0.167118	0.588455	0.0482704	0.944275	1stExon;5'UTR
cg04406445	Tryptophan	-0.0194267	0.917201	0.0335839	0.67233	0.0377409	0.944275	1stExon;5'UTR
cg04406445	Serotonin	0.144476	0.417823	-0.0227832	0.90766	-0.0103536	0.979576	1stExon;5'UTR
cg04406445	5-HIAA	0.138871	0.44467	0.273148	0.071896	0.159623	0.410835	1stExon;5'UTR
cg04406445	Kynurenine	0.139986	0.44467	0.106452	0.243461	0.103834	0.672092	1stExon;5'UTR
cg04406445	5-HIAA/serotonin	0.031635	0.911725	0.295931	0.257306	0.100859	0.672092	1stExon;5'UTR
cg11390960	Tryptophan	0.0461866	0.902047	0.0210744	0.766528	0.0264996	0.945327	Body
cg11390960	Serotonin	0.0273307	0.911725	-0.057703	0.742329	-0.0293411	0.944275	Body
cg11390960	5-HIAA	0.015188	0.917201	0.136421	0.316673	0.0892034	0.7561	Body
cg11390960	Kynurenine	0.0327329	0.911725	0.0919334	0.259785	0.100337	0.672092	Body
cg11390960	5-HIAA/serotonin	0.0291824	0.911725	0.194124	0.406274	0.0740292	0.855313	Body
cg06794323	Tryptophan	-0.101509	0.600845	-0.0756466	0.267831	-0.0990629	0.672092	Body
cg06794323	Serotonin	0.119108	0.549484	-0.0219749	0.896948	-0.0116073	0.979576	Body
cg06794323	5-HIAA	0.0834582	0.670822	0.307115	0.0185434	0.208693	0.247246	Body
cg06794323	Kynurenine	0.108687	0.600845	0.165559	0.0344095	0.18788	0.317626	Body
cg06794323	5-HIAA/serotonin	0.0258162	0.9163	0.32909	0.143987	0.130387	0.53995	Body
cg14834004	Tryptophan	0.337377	0.00403679	0.248065	0.000691936	0.296033	0.0276774	5'UTR;Body
cg14834004	Serotonin	-0.132234	0.445205	-0.506466	0.00542987	-0.24441	0.162896	5'UTR;Body
cg14834004	5-HIAA	-0.111194	0.593079	0.0763069	0.595564	0.0473539	0.944275	5'UTR;Body
cg14834004	Kynurenine	-0.0360049	0.911725	0.0852955	0.321342	0.0883501	0.7561	5'UTR;Body
cg14834004	5-HIAA/serotonin	0.0270412	0.911725	0.582773	0.016857	0.210919	0.247246	5'UTR;Body
cg17118809	Tryptophan	0.389357	0.000671168	0.264985	2.27166e-06	0.403886	0.000272599	5'UTR;Body
cg17118809	Serotonin	0.0494476	0.89344	0.0451045	0.75542	0.0278004	0.944275	5'UTR;Body
cg17118809	5-HIAA	-0.301643	0.015456	-0.26961	0.0154358	-0.213693	0.247246	5'UTR;Body
cg17118809	Kynurenine	-0.136075	0.44467	-0.032292	0.632076	-0.0427208	0.944275	5'UTR;Body
cg17118809	5-HIAA/serotonin	-0.225547	0.109165	-0.314714	0.101324	-0.145477	0.506003	5'UTR;Body
cg20619456	Tryptophan	0.00146117	0.995135	0.0908494	0.656581	0.0396745	0.944275	ExonBnd;ExonBnd;5'UTR;Body
cg20619456	Serotonin	-0.106928	0.600845	-1.12409	0.0246872	-0.198511	0.259307	ExonBnd;ExonBnd;5'UTR;Body
cg20619456	5-HIAA	-0.0145707	0.917201	-0.0900201	0.818836	-0.0204431	0.963337	ExonBnd;ExonBnd;5'UTR;Body
cg20619456	Kynurenine	0.0726024	0.771041	0.136297	0.562484	0.0516632	0.944275	ExonBnd;ExonBnd;5'UTR;Body
cg20619456	5-HIAA/serotonin	0.10536	0.600845	1.03407	0.123184	0.136955	0.53995	ExonBnd;ExonBnd;5'UTR;Body
cg23554767	Tryptophan	0.192823	0.189691	0.498642	0.0115707	0.222555	0.231413	5'UTR;Body
cg23554767	Serotonin	-0.0904969	0.600845	-0.132064	0.78942	-0.0238357	0.947305	5'UTR;Body
cg23554767	5-HIAA	-0.248636	0.0591264	-0.561763	0.142401	-0.130382	0.53995	5'UTR;Body
cg23554767	Kynurenine	-0.202567	0.167689	-0.345202	0.132348	-0.13373	0.53995	5'UTR;Body
cg23554767	5-HIAA/serotonin	-0.134725	0.44467	-0.429698	0.514307	-0.0581639	0.935103	5'UTR;Body
cg04235931	Tryptophan	0.178102	0.248969	0.163424	0.0669765	0.162429	0.401859	5'UTR;Body
cg04235931	Serotonin	0.093239	0.600845	0.0924867	0.676988	0.0371724	0.944275	5'UTR;Body
cg04235931	5-HIAA	-0.0327657	0.911725	-0.027327	0.874272	-0.0141239	0.979576	5'UTR;Body
cg04235931	Kynurenine	-0.0984118	0.600845	-0.0740699	0.473635	-0.0638991	0.900377	5'UTR;Body
cg04235931	5-HIAA/serotonin	-0.0504964	0.89344	-0.119814	0.68568	-0.0361156	0.944275	5'UTR;Body
cg06011373	Tryptophan	0.097587	0.600845	0.140973	0.10756	0.142911	0.506003	5'UTR;Body
cg06011373	Serotonin	0.155957	0.366951	0.155825	0.473776	0.0638789	0.900377	5'UTR;Body
cg06011373	5-HIAA	-0.178997	0.248969	-0.0532245	0.753227	-0.0280579	0.944275	5'UTR;Body
cg06011373	Kynurenine	-0.0937416	0.600845	0.0933792	0.356516	0.0821643	0.801015	5'UTR;Body
cg06011373	5-HIAA/serotonin	-0.169176	0.283951	-0.209049	0.471059	-0.0642711	0.900377	5'UTR;Body
cg13625825	Tryptophan	0.336186	0.00403679	0.176625	0.000103059	0.336474	0.00618352	ExonBnd;ExonBnd;Body;Body
cg13625825	Serotonin	-0.065414	0.810271	-0.0564728	0.625834	-0.0435044	0.944275	ExonBnd;ExonBnd;Body;Body
cg13625825	5-HIAA	-0.269016	0.0305035	-0.227462	0.010548	-0.225334	0.231413	ExonBnd;ExonBnd;Body;Body
cg13625825	Kynurenine	-0.244392	0.062139	-0.102142	0.056679	-0.168893	0.357973	ExonBnd;ExonBnd;Body;Body
cg13625825	5-HIAA/serotonin	-0.133556	0.44467	-0.170989	0.267247	-0.0987892	0.672092	ExonBnd;ExonBnd;Body;Body
cg14225229	Tryptophan	-0.0298051	0.911725	-0.02199	0.755192	-0.0278271	0.944275	Body;Body
cg14225229	Serotonin	0.269235	0.0305035	0.296384	0.0874517	0.151668	0.477009	Body;Body
cg14225229	5-HIAA	-0.22062	0.109168	-0.149628	0.268837	-0.0984632	0.672092	Body;Body
cg14225229	Kynurenine	-0.134119	0.44467	-0.0454736	0.575553	-0.049947	0.944275	Body;Body
cg14225229	5-HIAA/serotonin	-0.278117	0.0281709	-0.446012	0.0533754	-0.171172	0.357973	Body;Body

## Sheet: STable 4
Supplemary Table 4. Summary of CpG-metabolite associations in the MAOA gene in females
CpG site	Metabolite	Spearman correlation	BH adjusted p-value	Regression Coefficeint	p-value	Partial correlation	BH adjusted p-value for regression coefficient	Location
cg02536891	Tryptophan	0.0315049	0.901215	0.0359904	0.676203	0.0480378	0.915765	TSS1500;TSS1500
cg02536891	Serotonin	0.132513	0.713542	0.233732	0.311397	0.116106	0.775165	TSS1500;TSS1500
cg02536891	5-HIAA	-0.0908111	0.819711	-0.175997	0.300971	-0.118618	0.775165	TSS1500;TSS1500
cg02536891	Kynurenine	-0.19571	0.612229	-0.0856869	0.481238	-0.0809232	0.827414	TSS1500;TSS1500
cg02536891	5-HIAA/serotonin	-0.118401	0.769298	-0.40973	0.13118	-0.172414	0.775165	TSS1500;TSS1500
cg16145609	Tryptophan	0.00778247	0.984063	-0.189277	0.0986505	-0.188351	0.775165	TSS1500;TSS1500
cg16145609	Serotonin	-0.0838256	0.819711	-0.1122	0.717938	-0.0415528	0.940154	TSS1500;TSS1500
cg16145609	5-HIAA	0.212635	0.612229	0.26782	0.240119	0.134574	0.775165	TSS1500;TSS1500
cg16145609	Kynurenine	0.211392	0.612229	0.165583	0.309385	0.116587	0.775165	TSS1500;TSS1500
cg16145609	5-HIAA/serotonin	0.183099	0.612229	0.380019	0.298504	0.119221	0.775165	TSS1500;TSS1500
cg26741576	Tryptophan	0.0407642	0.878773	-0.0622924	0.692733	-0.0454525	0.923644	TSS1500
cg26741576	Serotonin	-0.0351852	0.881039	-0.0349854	0.934206	-0.00950057	0.95004	TSS1500
cg26741576	5-HIAA	0.253211	0.612229	0.569031	0.0654354	0.209656	0.775165	TSS1500
cg26741576	Kynurenine	0.110736	0.787821	0.160189	0.471618	0.0827023	0.827414	TSS1500
cg26741576	5-HIAA/serotonin	0.197539	0.612229	0.604016	0.225041	0.138947	0.775165	TSS1500
cg05872972	Tryptophan	-0.00693858	0.984063	-0.0477911	0.493453	-0.0786915	0.827414	TSS200;TSS200
cg05872972	Serotonin	-0.0767698	0.819711	-0.0619235	0.741517	-0.0379468	0.940154	TSS200;TSS200
cg05872972	5-HIAA	0.121167	0.756532	0.0297113	0.830015	0.0247031	0.940154	TSS200;TSS200
cg05872972	Kynurenine	0.0936943	0.819711	0.0479461	0.627144	0.0558593	0.88692	TSS200;TSS200
cg05872972	5-HIAA/serotonin	0.153446	0.679952	0.0916348	0.679193	0.0475685	0.915765	TSS200;TSS200
cg17788031	Tryptophan	0.0963666	0.819711	-0.163066	0.278636	-0.124199	0.775165	TSS1500
cg17788031	Serotonin	-0.151125	0.679952	-0.114002	0.778813	-0.0323152	0.940154	TSS1500
cg17788031	5-HIAA	0.161556	0.65136	0.350222	0.239697	0.134694	0.775165	TSS1500
cg17788031	Kynurenine	0.169292	0.63176	0.243706	0.251724	0.131336	0.775165	TSS1500
cg17788031	5-HIAA/serotonin	0.130802	0.713542	0.464224	0.331239	0.111471	0.775165	TSS1500
cg20121427	Tryptophan	-0.0549451	0.850444	-0.160216	0.162585	-0.161805	0.775165	TSS1500
cg20121427	Serotonin	-0.177203	0.628828	-0.178517	0.557459	-0.0683439	0.846773	TSS1500
cg20121427	5-HIAA	-0.0218136	0.943762	0.119364	0.587908	0.0631412	0.870852	TSS1500
cg20121427	Kynurenine	0.0938934	0.819711	0.0864493	0.579296	0.0645997	0.868944	TSS1500
cg20121427	5-HIAA/serotonin	0.128492	0.713542	0.297881	0.416063	0.0946474	0.804618	TSS1500
cg06558952	Tryptophan	0.185373	0.612229	0.178396	0.162782	0.159602	0.775165	TSS1500
cg06558952	Serotonin	-0.0456868	0.867544	0.0903973	0.793636	0.0300987	0.940154	TSS1500
cg06558952	5-HIAA	0.178903	0.612229	0.368989	0.144663	0.166692	0.775165	TSS1500
cg06558952	Kynurenine	0.127918	0.713542	0.145538	0.422424	0.0921278	0.804618	TSS1500
cg06558952	5-HIAA/serotonin	0.137693	0.713542	0.278592	0.49408	0.0785778	0.827414	TSS1500
cg03317455	Tryptophan	-0.0369766	0.878773	-0.0327092	0.737435	-0.0388262	0.940154	TSS1500
cg03317455	Serotonin	-0.232887	0.612229	0.0749897	0.77653	0.032876	0.940154	TSS1500
cg03317455	5-HIAA	-0.0466894	0.867544	-0.181287	0.350879	-0.107765	0.775165	TSS1500
cg03317455	Kynurenine	-0.0536758	0.850444	-0.165991	0.23046	-0.138263	0.775165	TSS1500
cg03317455	5-HIAA/serotonin	0.0647274	0.850444	-0.256276	0.410451	-0.0951441	0.804618	TSS1500
cg05443523	Tryptophan	0.0590717	0.850444	0.0624088	0.380225	0.100729	0.786672	TSS200
cg05443523	Serotonin	-0.166057	0.63176	-0.0318103	0.86812	-0.0191079	0.95004	TSS200
cg05443523	5-HIAA	0.0729958	0.819711	0.0296981	0.833401	0.0242038	0.940154	TSS200
cg05443523	Kynurenine	-0.0474918	0.867544	-0.0439278	0.66271	-0.0501658	0.914083	TSS200
cg05443523	5-HIAA/serotonin	0.143366	0.706096	0.0615084	0.785605	0.0312982	0.940154	TSS200
cg18138788	Tryptophan	0.182443	0.612229	0.106443	0.213901	0.142312	0.775165	TSS200
cg18138788	Serotonin	-0.0845288	0.819711	-0.0253961	0.912563	-0.0126366	0.95004	TSS200
cg18138788	5-HIAA	0.134646	0.713542	0.019833	0.907377	0.0133894	0.95004	TSS200
cg18138788	Kynurenine	0.112471	0.787821	-0.00541879	0.964472	-0.00512611	0.967239	TSS200
cg18138788	5-HIAA/serotonin	0.0961322	0.819711	0.0452291	0.868418	0.0190643	0.95004	TSS200
cg19441691	Tryptophan	0.0483357	0.867544	0.0520333	0.600434	0.0602245	0.870852	TSS200
cg19441691	Serotonin	-0.0793015	0.819711	0.0258858	0.922813	0.0111505	0.95004	TSS200
cg19441691	5-HIAA	-0.0732771	0.819711	-0.188281	0.337527	-0.110039	0.775165	TSS200
cg19441691	Kynurenine	-0.0567276	0.850444	-0.176672	0.206285	-0.144684	0.775165	TSS200
cg19441691	5-HIAA/serotonin	-0.048195	0.867544	-0.214167	0.496449	-0.0781486	0.827414	TSS200
cg22366618	Tryptophan	0.110549	0.787821	0.0798536	0.451422	0.0865023	0.827414	TSS200
cg22366618	Serotonin	-0.075082	0.819711	0.290804	0.306668	0.117239	0.775165	TSS200
cg22366618	5-HIAA	0.084646	0.819711	0.0606103	0.773228	0.0331534	0.940154	TSS200
cg22366618	Kynurenine	0.0169714	0.969945	-0.088483	0.555208	-0.0678195	0.846773	TSS200
cg22366618	5-HIAA/serotonin	-0.0154946	0.972355	-0.230193	0.493877	-0.0786147	0.827414	TSS200
cg15014034	Tryptophan	0.188983	0.612229	0.157206	0.103032	0.185987	0.775165	1stExon;5'UTR
cg15014034	Serotonin	-0.00424285	0.986662	0.325589	0.210519	0.143358	0.775165	1stExon;5'UTR
cg15014034	5-HIAA	0.180942	0.612229	0.25274	0.186996	0.150985	0.775165	1stExon;5'UTR
cg15014034	Kynurenine	-0.0259025	0.935253	-0.00564662	0.967239	-0.00472675	0.967239	1stExon;5'UTR
cg15014034	5-HIAA/serotonin	0.0666432	0.850444	-0.0728489	0.813323	-0.0271715	0.940154	1stExon;5'UTR
cg04406445	Tryptophan	0.00958744	0.984063	0.0310904	0.820935	0.0260444	0.940154	1stExon;5'UTR
cg04406445	Serotonin	0.0800281	0.819711	0.382783	0.298027	0.119338	0.775165	1stExon;5'UTR
cg04406445	5-HIAA	-0.0636193	0.850444	-0.227488	0.401987	-0.0962267	0.803974	1stExon;5'UTR
cg04406445	Kynurenine	-0.128598	0.713542	-0.233551	0.226787	-0.138431	0.775165	1stExon;5'UTR
cg04406445	5-HIAA/serotonin	-0.190038	0.612229	-0.610271	0.158633	-0.161172	0.775165	1stExon;5'UTR
cg11390960	Tryptophan	0.0415846	0.878773	0.0831297	0.34645	0.108035	0.775165	Body
cg11390960	Serotonin	0.207501	0.612229	0.483466	0.0393489	0.233838	0.775165	Body
cg11390960	5-HIAA	0.0822082	0.819711	0.0417151	0.811951	0.0273749	0.940154	Body
cg11390960	Kynurenine	-0.0809658	0.819711	-0.0963611	0.44044	-0.0886081	0.825826	Body
cg11390960	5-HIAA/serotonin	-0.0985466	0.819711	-0.441751	0.11278	-0.180995	0.775165	Body
cg06794323	Tryptophan	-0.0534224	0.850444	-0.0174662	0.835641	-0.0238737	0.940154	Body
cg06794323	Serotonin	-0.00546179	0.986301	0.105668	0.64021	0.0537527	0.893317	Body
cg06794323	5-HIAA	-0.0868261	0.819711	-0.164745	0.321576	-0.113705	0.775165	Body
cg06794323	Kynurenine	-0.0116268	0.984063	-0.0168528	0.887371	-0.0162987	0.95004	Body
cg06794323	5-HIAA/serotonin	-0.00698547	0.984063	-0.270413	0.309636	-0.116527	0.775165	Body
cg14834004	Tryptophan	0.112189	0.787821	0.145518	0.245665	0.133013	0.775165	5'UTR;Body
cg14834004	Serotonin	0.0594702	0.850444	0.311838	0.355284	0.106083	0.775165	5'UTR;Body
cg14834004	5-HIAA	-0.140975	0.706096	-0.221892	0.372253	-0.102416	0.786672	5'UTR;Body
cg14834004	Kynurenine	-0.0752227	0.819711	-0.0209099	0.906453	-0.0135236	0.95004	5'UTR;Body
cg14834004	5-HIAA/serotonin	-0.211439	0.612229	-0.53373	0.178794	-0.153808	0.775165	5'UTR;Body
cg17118809	Tryptophan	0.091022	0.819711	0.107767	0.199702	0.146785	0.775165	5'UTR;Body
cg17118809	Serotonin	0.142522	0.706096	0.199265	0.378887	0.10101	0.786672	5'UTR;Body
cg17118809	5-HIAA	-0.141421	0.706096	-0.214984	0.196394	-0.14786	0.775165	5'UTR;Body
cg17118809	Kynurenine	-0.186474	0.612229	-0.235584	0.0456108	-0.22704	0.775165	5'UTR;Body
cg17118809	5-HIAA/serotonin	-0.180239	0.612229	-0.414249	0.119206	-0.177883	0.775165	5'UTR;Body
cg20619456	Tryptophan	0.0763479	0.819711	0.069085	0.508373	0.0760044	0.835682	ExonBnd;ExonBnd;5'UTR;Body
cg20619456	Serotonin	-0.165495	0.63176	-0.168102	0.549326	-0.0688282	0.846773	ExonBnd;ExonBnd;5'UTR;Body
cg20619456	5-HIAA	-0.0379981	0.878773	-0.235803	0.25297	-0.130994	0.775165	ExonBnd;ExonBnd;5'UTR;Body
cg20619456	Kynurenine	-0.0842241	0.819711	-0.142295	0.334324	-0.110766	0.775165	ExonBnd;ExonBnd;5'UTR;Body
cg20619456	5-HIAA/serotonin	0.0846226	0.819711	-0.0677007	0.838304	-0.0234815	0.940154	ExonBnd;ExonBnd;5'UTR;Body
cg23554767	Tryptophan	0.150844	0.679952	0.0961144	0.223893	0.139288	0.775165	5'UTR;Body
cg23554767	Serotonin	0.190858	0.612229	0.38021	0.071699	0.205064	0.775165	5'UTR;Body
cg23554767	5-HIAA	0.0379747	0.878773	0.076093	0.628235	0.0556827	0.88692	5'UTR;Body
cg23554767	Kynurenine	0.0773793	0.819711	0.118515	0.289203	0.121523	0.775165	5'UTR;Body
cg23554767	5-HIAA/serotonin	-0.0716362	0.821267	-0.304116	0.225047	-0.138945	0.775165	5'UTR;Body
cg04235931	Tryptophan	-0.0379278	0.878773	0.0162594	0.87796	0.0176707	0.95004	5'UTR;Body
cg04235931	Serotonin	0.0601735	0.850444	0.407256	0.149535	0.164724	0.775165	5'UTR;Body
cg04235931	5-HIAA	0.0237693	0.935253	-0.175968	0.400314	-0.0965677	0.803974	5'UTR;Body
cg04235931	Kynurenine	0.00285982	0.986715	-0.0779097	0.602339	-0.0599103	0.870852	5'UTR;Body
cg04235931	5-HIAA/serotonin	-0.0582747	0.850444	-0.583225	0.0794128	-0.199831	0.775165	5'UTR;Body
cg06011373	Tryptophan	-0.0545241	0.850444	-0.0112036	0.926281	-0.010648	0.95004	5'UTR;Body
cg06011373	Serotonin	-0.0365682	0.878773	-0.19885	0.540593	-0.0703357	0.846773	5'UTR;Body
cg06011373	5-HIAA	-0.0543601	0.850444	-0.164173	0.492921	-0.0787881	0.827414	5'UTR;Body
cg06011373	Kynurenine	-0.180895	0.612229	-0.202302	0.234983	-0.136042	0.775165	5'UTR;Body
cg06011373	5-HIAA/serotonin	-0.00829817	0.984063	0.0346773	0.928059	0.0103904	0.95004	5'UTR;Body
cg13625825	Tryptophan	0.130849	0.713542	0.0981358	0.153573	0.163128	0.775165	ExonBnd;ExonBnd;Body;Body
cg13625825	Serotonin	0.00189873	0.986715	-0.0394615	0.831985	-0.0244126	0.940154	ExonBnd;ExonBnd;Body;Body
cg13625825	5-HIAA	-0.326582	0.389715	-0.333256	0.0131278	-0.279722	0.775165	ExonBnd;ExonBnd;Body;Body
cg13625825	Kynurenine	-0.154477	0.679952	-0.126157	0.19481	-0.148379	0.775165	ExonBnd;ExonBnd;Body;Body
cg13625825	5-HIAA/serotonin	-0.24639	0.612229	-0.293794	0.178345	-0.153965	0.775165	ExonBnd;ExonBnd;Body;Body
cg14225229	Tryptophan	-0.240014	0.612229	-0.126857	0.115521	-0.179651	0.775165	Body;Body
cg14225229	Serotonin	-0.0939053	0.819711	-0.0615234	0.778073	-0.0324262	0.940154	Body;Body
cg14225229	5-HIAA	-0.169198	0.63176	-0.22604	0.157408	-0.161641	0.775165	Body;Body
cg14225229	Kynurenine	-0.094421	0.819711	-0.0694283	0.545026	-0.0695689	0.846773	Body;Body
cg14225229	5-HIAA/serotonin	-0.024285	0.935253	-0.164517	0.522755	-0.0734524	0.846773	Body;Body
